# Supplementary material for: Advertisement design in dynamic interactive scenarios using DeepFM and long short-term memory (LSTM)
Source: PeerJ Comput Sci. 2024 Mar 27;10:e1937. doi: 10.7717/peerj-cs.1937 (PMC11041990; doi:10.7717/peerj-cs.1937)
Supplement: Supplemental Information 1 [file peerj-cs-10-1937-s001.zip]

Archive with 28 entries (21 files):
- CODE/
- CODE/DeepFM.py
- CODE/FFM/
- CODE/FFM/FFM.py
- CODE/FFM/step1.py
- CODE/FFM/step2.py
- CODE/FFM/utilities.py
- CODE/FM/
- CODE/FM/FM.py
- CODE/FM/__pycache__/
- CODE/FM/__pycache__/utilities.cpython-36.pyc
- CODE/FM/step1.py
- CODE/FM/step2.py
- CODE/FM/utilities.py
- CODE/data/
- CODE/data/__init__.py
- CODE/data/dataset.py
- CODE/data.py
- CODE/main.py
- CODE/model/
- CODE/model/DeepFM.py
- CODE/model/__init__.py
- CODE/step1.py
- CODE/step2.py
- CODE/utilities.py
- CODE/utils/
- CODE/utils/__init__.py
- CODE/utils/dataPreprocess.py
