# Supplementary material for: Advertisement design in dynamic interactive scenarios using DeepFM and long short-term memory (LSTM)
Source: PeerJ Comput Sci. 2024 Mar 27;10:e1937. doi: 10.7717/peerj-cs.1937 (PMC11041990; doi:10.7717/peerj-cs.1937)
Supplement: Supplemental Information 1 [file peerj-cs-10-1937-s001.zip › CODE/FFM/step2.py]

import numpy as np
import pickle

direct_encoding_fields = ['hour', 'C1', 'C15', 'C16', 'C18', 'C20',
                          'banner_pos',  'site_category','app_category',
                          'device_type','device_conn_type']

frequency_encoding_fields = ['C14','C17', 'C19', 'C21',
                             'site_id','site_domain','app_id','app_domain',
                              'device_model', 'device_id']

# load direct encoding fields
with open('sets/click.pkl','rb') as f:
    click = pickle.load(f)

with open('sets/hour.pkl','rb') as f:
    hour = pickle.load(f)

with open('sets/C1.pkl','rb') as f:
    C1 = pickle.load(f)

with open('sets/C15.pkl','rb') as f:
    C15 = pickle.load(f)

with open('sets/C16.pkl','rb') as f:
    C16 = pickle.load(f)

with open('sets/C18.pkl','rb') as f:
    C18 = pickle.load(f)

with open('sets/C20.pkl','rb') as f:
    C20 = pickle.load(f)

with open('sets/banner_pos.pkl','rb') as f:
    banner_pos = pickle.load(f)

with open('sets/site_category.pkl','rb') as f:
    site_category = pickle.load(f)

with open('sets/app_category.pkl','rb') as f:
    app_category = pickle.load(f)

with open('sets/device_type.pkl','rb') as f:
    device_type = pickle.load(f)

with open('sets/device_conn_type.pkl','rb') as f:
    device_conn_type = pickle.load(f)


# loading frequency encoding fields
# field2count dictionaries
with open('field2count/C14.pkl','rb') as f:
    C14 = pickle.load(f)

with open('field2count/C17.pkl','rb') as f:
    C17 = pickle.load(f)

with open('field2count/C19.pkl','rb') as f:
    C19 = pickle.load(f)

with open('field2count/C21.pkl','rb') as f:
    C21 = pickle.load(f)

with open('field2count/site_id.pkl','rb') as f:
    site_id = pickle.load(f)

with open('field2count/site_domain.pkl','rb') as f:
    site_domain = pickle.load(f)

with open('field2count/app_id.pkl','rb') as f:
    app_id = pickle.load(f)

with open('field2count/app_domain.pkl','rb') as f:
    app_domain = pickle.load(f)

with open('field2count/device_model.pkl','rb') as f:
    device_model = pickle.load(f)

with open('field2count/device_id.pkl','rb') as f:
    device_id = pickle.load(f)

field_dict = {}
feature2field = {}
field_index = 0
ind = 0
for field in direct_encoding_fields:
    # value to one-hot-encoding index dict
    field_sets = eval(field)
    for value in list(field_sets):
        field_dict[value] = ind
        feature2field[ind] = field_index
        ind += 1
    field_index += 1
    with open('dicts/'+field+'.pkl', 'wb') as f:
        pickle.dump(field_dict, f)

for field in frequency_encoding_fields:
    # value to one-hot-encoding index dict
    field2count = eval(field)
    index_rare = None
    for k,count in field2count.items():
        if count < 10:
            if index_rare == None:
                field_dict[k] = ind
                feature2field[ind] = field_index
                index_rare = ind
                ind += 1
            else:
                field_dict[k] = index_rare
                feature2field[index_rare] = field_index

        else:
            field_dict[k] = ind
            feature2field[ind] = field_index
            ind += 1
    field_index += 1
    with open('dicts/'+field+'.pkl', 'wb') as f:
        pickle.dump(field_dict, f)


field_dict = {}
field_sets = click
for value in list(field_sets):
    field_dict[value] = ind + 1
    ind += 1

with open('dicts/'+'click'+'.pkl', 'wb') as f:
    pickle.dump(field_dict, f)


with open('feature2field.pkl', 'wb') as f:
    pickle.dump(feature2field, f)
