# Supplementary material for: Advertisement design in dynamic interactive scenarios using DeepFM and long short-term memory (LSTM)
Source: PeerJ Comput Sci. 2024 Mar 27;10:e1937. doi: 10.7717/peerj-cs.1937 (PMC11041990; doi:10.7717/peerj-cs.1937)
Supplement: Supplemental Information 1 [file peerj-cs-10-1937-s001.zip › CODE/data.py]

import pandas as pd

train = pd.read_csv('train_baseline_raw.csv', chunksize=1000)
for data in train:
    data.to_csv('train_baseline_debug.csv', index=False)
    break
