# Supplementary material for: Advertisement design in dynamic interactive scenarios using DeepFM and long short-term memory (LSTM)
Source: PeerJ Comput Sci. 2024 Mar 27;10:e1937. doi: 10.7717/peerj-cs.1937 (PMC11041990; doi:10.7717/peerj-cs.1937)
Supplement: Supplemental Information 1 [file peerj-cs-10-1937-s001.zip › CODE/main.py]

import numpy as np

import torch
import torch.optim as optim
from torch.utils.data import DataLoader
from torch.utils.data import sampler

from model.DeepFM import DeepFM
from data.dataset import CriteoDataset

# 900000 items for training, 10000 items for valid, of all 1000000 items
Num_train = 9000

# load data
train_data = CriteoDataset('./data', train=True)
loader_train = DataLoader(train_data, batch_size=100,
                          sampler=sampler.SubsetRandomSampler(range(Num_train)))
val_data = CriteoDataset('./data', train=True)
loader_val = DataLoader(val_data, batch_size=100,
                        sampler=sampler.SubsetRandomSampler(range(Num_train, 10000)))

feature_sizes = np.loadtxt('./data/feature_sizes.txt', delimiter=',')
feature_sizes = [int(x) for x in feature_sizes]
print(feature_sizes)

model = DeepFM(feature_sizes, use_cuda=False)
optimizer = optim.Adam(model.parameters(), lr=1e-4, weight_decay=0.0)
model.fit(loader_train, loader_val, optimizer, epochs=5, verbose=True)
